# Supplementary material for: Dietary n-6:n-3 PUFA Ratio Modulates Inflammation-Related Gene Expression and Influences Improvements in Biochemical Parameters in a Murine Model of Diet-Induced Obesity
Source: Nutrients. 2025 Jun 13;17(12):1996. doi: 10.3390/nu17121996 (PMC12196131; doi:10.3390/nu17121996)
Supplement: Supplementary file 1 [file nutrients-17-01996-s001.zip]

Archive with 1 entries (1 files):
- nutrients-3677517-supplementary.pdf
